# Supplementary material for: Circular RNA circBNC2 inhibits epithelial cell G2-M arrest to prevent fibrotic maladaptive repair
Source: Nat Commun. 2022 Oct 31;13:6502. doi: 10.1038/s41467-022-34287-5 (PMC9622807; doi:10.1038/s41467-022-34287-5)
Supplement: Supplementary file 3 — Supplementary Data 1 [file 41467_2022_34287_MOESM3_ESM.xlsx]

## Sheet: Sheet1
Supplementary Data 1. Mass spectrometry identifying proteins co-immunoprecipitated by anti-ctBNC2
Experiment 1					Experiment 2					Experiment 3
Gene name	Protein score	Protein coverage	MW (kDa)		Gene name	Protein score	Protein coverage	MW (kDa)		Gene name	Protein score	Protein coverage	MW (kDa)
TUBB2C	41	16	49.8		HEL-S-265	27.95	27	32.8		CDK1	13.65	12	34.1
CDK1	34.99	19	34.1		MYH11	19.02	3	223.4		LDHA	10.13	20	36.7
TUBB2B	30.58	10	49.9		CCNB1	14.47	12	48.3		LDHB	9.6	18	37.4
TUBB6	28.11	8	49.8		CDK1	14.24	18	34.1		HEL-S-72p	7.96	5	70.9
HEL-S-265	24.64	26	32.8		TPM3	12.32	19	29		SFN	7.78	22	27.8
TPM4	20.14	25	28.6		GLS	9.5	14	37.4		PHGDH	7.59	10	56.6
ENO1	19.42	11	47.1		MYH10	9.17	2	228.9		GM2A	7.3	9	20.8
TUBA1C	19.23	13	57.7		MYH9	7.21	2	158.7		HNRNPA2B1	6.66	10	37.4
YWHAQ	13.17	21	11.2		VTN	6.76	3	54.3		LMNA	6.42	10	80.9
FUBP1	12.27	4	67.5		HNRNPH1	6.62	6	47.1		RPL8	6.31	4	28
HEL-S-87p	12.12	13	39.4		CCT8	6.11	4	59.6		SERPINB4	6.24	17	44.8
HNRPA2B1	10.95	15	31.1		RPL14	6	11	23.4		HSPA5	6.04	7	68.1
RPL7	10.43	5	24.4		CCT7	5.11	4	59.3		CCNB1	5.92	10	44.9
YWHAE/FAM22B fusion	9.2	5	41.3		RPL4	4.74	5	47.7		ACTR3	5.64	9	47.3
TCP1	9.12	8	36.4		PDIA6	4.51	3	48.1		RPL7A	5.54	18	30
RPL13	7.64	18	24.2		SERBP1	4.36	4	49.1		CASP14	5.44	10	27.7
RPSA	7.61	4	32.8		ATP5B	3.91	3	48.1		YWHAG	5.32	16	28.3
LDHB	7.54	11	37.4		KPNA2	3.76	4	43.5		TPM3	5.26	7	33.2
SFN	6.6	8	27.8		TXN	3.65	12	11.7		TPM1	5.26	7	32.7
G3BP	6.28	2	52.1		CAP	3.61	7	49		TPM4	5.26	9	28.6
TMPO	6.19	8	50.6		MYO1D	3.52	1	111.2		TXN	4.99	21	11.7
CCT4	6.15	5	57.9		RPL8	3.25	8	22.4		YWHAE/FAM22B fusion	4.91	15	41.3
RUVBL1	5.41	3	50.2		MYL6	3.2	5	26.7		CCT2	4.78	8	57.5
CCT2	5.28	4	57.5		hCG_40889	3.14	1	139		RPS6	4.57	8	28.7
MYL1	5.16	6	15.6		PCLO	3.11	1	136.3		ARG1	4.56	8	34.7
PDIA3	5	20	13.5		PABPC1	3.03	8	18.1		EEF1G	4.47	6	50.1
TRG14	4.99	4	42.8		RPS6	3	5	28.7		CTSD	4.45	10	48.6
CCNB1	4.87	5	44.9		PRR25	2.92	7	41		RPSA	4.4	8	32.8
ELAVL1	4.76	7	36.1		ACT	2.54	17	11.5		FLG2	4.22	1	247.9
PGAM1	4.67	4	28.8		FARSA	2.51	5	26		ATP5F1A	4.16	9	59.7
HNRNPM	4.61	3	77.5		EFHD2	2.48	8	26.7		CP	3.99	9	108.8
RPL18	4.54	8	19		RACK1	2.41	6	18		FSCN1	3.94	10	54.5
PACSIN2	4.53	2	50		DKFZp686I15196	2.4	6	50.9		POF1B	3.62	3	68
MYLPF	4.5	5	22		PSMA3	2.38	5	28.4		S100A6	3.56	9	10.2
ENO2	4.39	3	34.7		IL12B	2.36	2	37.1		CCT8	3.53	9	59.6
RTN4	4.38	7	19.3		CAPZA2	2.35	7	16.7		SPRR2D	3.53	67	7.9
AHCY	4.35	3	47.7		DLST	2.21	2	48.7		LCN2	3.24	8	22.6
EIF3S2	4.19	3	36.5		PKD1L2	2.14	0	272.3		MDH1	3.21	5	38.6
PTBP1	4.18	2	56.5		FSCN1	2.09	4	54.5		YWHAB	3.16	6	28.1
CDC37	4.17	3	41.6		SERPINF2	2.09	2	54.5		RPLP2	2.76	29	11.7
SARNP	4.15	5	24.1		ECHS1	2.08	3	31.4		DSG1	2.73	6	113.7
PGAM5	4.09	7	32		RBBP7	2.08	2	46.9		YBX1	2.72	5	42
RPS14	4.04	16	16.1		DEFA1	2.05	10	10.2		SERPING1	2.35	3	37.3
RACK1	4.04	9	26.3		BFSP1	1.88	1	74.5		APOA4	2.33	9	45.3
PPP1CA	4.04	6	18.4		SERPING1	1.67	4	37.3		H2AC20	2.3	15	14
DSG1	3.98	2	113.7		CCT2	1.62	2	57.5		H2AC6	2.3	15	14.1
SMPD2	3.98	3	47.6							FN1	2.25	1	259
NONO	3.93	9	28.2							SNCB	2.25	10	14.3
HEL-117	3.93	4	24.8							U1SNRNPBP	2.19	3	29.4
GLS	3.91	3	73.4							hCG_40889	2.18	2	139
EEF1G	3.87	6	50.1							HBA1	2.14	15	15.2
SFXN3	3.77	3	36							ANXA5	2.13	9	35.9
HADHB	3.73	6	49.6							GSN	2.04	1	84.7
HLA-A	3.64	3	38.2							SBSN	2.02	8	60.5
SDK1	3.56	0	241.9							TGM3	1.99	6	76.6
HIST1H1E	3.38	4	21.9							MYH9	1.96	1	226.4
CBR3	3.33	6	30.8							SERBP1	1.95	4	49.1
NCEH1	3.27	3	49							CFHR2	1.95	8	16.4
ERLIN1	3.23	3	39.1							ETFA	1.93	8	24.9
PHGDH	3.2	9	17.5							SERPIND1	1.92	2	57
ALDOC	3.11	7	36.3							FLG	1.91	2	430.2
KPRP	3.07	2	64.1							AMBP	1.9	3	39
PSMC2	3.03	3	48.6							SERPINB3	1.85	10	44.5
EEF1D	2.83	13	31.1							ARPC1B	1.85	3	40.9
FSCN1	2.78	4	54.5							NONO	1.83	4	57.6
STAT1	2.78	2	87.3							LYPD3	1.81	5	35.9
DDX3X	2.75	2	73.2							MYL6	1.8	5	26.7
ERP70	2.68	2	72.9							RPLP0	1.79	10	34.3
HNRNPA3	2.67	6	39.6							RPS2	1.79	10	31.3
IGF2BP3	2.61	3	63.7							WDR1	1.79	1	66.1
CBSL	2.58	2	60.5							GNB4	1.79	6	37.5
PSMA6	2.53	22	6.2							HIST1H1E	1.78	9	21.9
ATP5B	2.46	3	48.1							H1-5	1.78	4	22.6
PKP1	2.44	2	82.8							APOE	1.77	20	26.8
PGLS	2.4	7	23							ANKRD26	1.77	1	196.2
TALDO1	2.38	3	35.3							HEL-S-49	1.76	19	26.7
MAP4	2.37	1	120.9							SPRR2E	1.76	54	7.9
POF1B	2.35	2	68							PCSK1N	1.76	5	27.4
CAPZA2	2.34	7	16.7							APOD	1.74	15	24.1
PSMC5	2.34	5	29.3							EIF4A3	1.72	3	46.8
EIF2S3	2.29	2	51.1							ATP5B	1.72	6	48.1
RPL27A	2.29	10	12.5							HNRNPD	1.72	11	9.9
CCDC122	2.28	2	32.2							ANK2	1.68	1	104.8
ETFB	2.22	6	19.5							A1BG	1.67	2	54.2
ugd	2.2	19	5.9							IMPDH2	1.65	2	55.5
RUVBL2	2.2	22	5.6							SLC25A6	1.63	2	32.8
FAM27B	2.19	24	7.4							PDIA6	1.62	3	48.1
CCNP	2.19	4	35.5							FKBP4	1.62	11	9.6
CPSF7	2.19	2	52							COL6A6	1.62	5	31.2
ZNF550	2.18	13	14.2							MDH2	1.61	6	35.5
PSMB6	2.16	5	25.3							TALDO1	1.61	5	37.5
RPS8	2.16	7	24.2							SHMT2	1.61	9	15.8
HNRNPA1	2.14	9	33.1
PCBP2	2.14	6	19.4
TARDBP	2.13	3	34.2
SFXN1	2.12	7	21.4
LMNB2	2.11	5	69.9
PCNT	2.09	0	377.8
ERO1A	2.09	3	54.4
SEC22B	2.07	18	8.8
RPS6	2.06	3	28.7
HBB	2.06	12	11.5
S100A6	2.04	9	10.2
RFC4	2.04	6	18
CAVIN2	2.01	5	47.1
HEL-S-89n	2	4	72.3
DNAH7	1.99	0	460.9
SF3A2	1.99	3	51.4
PPP1CB	1.98	8	14.3
ENO3	1.98	3	47
BICRA	1.98	1	152.7
SEPTIN11	1.97	2	49.8
HNRNPAB	1.97	4	36.2
MAPK1	1.94	3	41.4
OLA1	1.94	2	44.7
MDH1	1.92	6	18.7
CCT7	1.92	1	59.3
EMD	1.92	5	29
SYMPK	1.91	1	74.5
SCRN1	1.89	3	46.4
PPP2CA	1.88	3	35.5
BSG	1.88	6	17.2
AIFM1	1.88	1	66.9
RPL15	1.87	7	16.3
MERP1	1.86	3	38.1
PHB2	1.86	3	29.7
TP53I3	1.85	2	35.5
DCTN2	1.85	3	29.3
GNB4	1.85	3	37.5
WBSCR1	1.82	4	17.1
XP32	1.79	3	26.2
CRYZ	1.79	2	35.2
CLTA	1.78	3	27.8
OTUB1	1.78	6	31.4
NAP1L1	1.78	3	38
RNH1	1.76	6	21
PCK2	1.75	5	23.4
CTSD	1.73	4	20.4
SMARCE1	1.73	4	41.8
CNNM2	1.72	1	96.6
COX2	1.68	3	25.6
ADSL	1.66	2	55.1
DARS	1.66	4	21.3
GALK1	1.65	3	42.2
ARG1	1.62	3	34.7
