# Supplementary material for: Circular RNA circBNC2 inhibits epithelial cell G2-M arrest to prevent fibrotic maladaptive repair
Source: Nat Commun. 2022 Oct 31;13:6502. doi: 10.1038/s41467-022-34287-5 (PMC9622807; doi:10.1038/s41467-022-34287-5)
Supplement: Supplementary file 4 — Supplementary Data 2 [file 41467_2022_34287_MOESM4_ESM.xlsx]

## Sheet: Sheet1
Supplementary Data 2. Mass spectrometry identifying proteins co-immunoprecipitated by anti-BNC2-FL
Experiment 1					Experiment 2					Experiment 3
Gene name	Protein score	Protein coverage	MW (kDa)		Gene name	Protein score	Protein coverage	MW (kDa)		Gene name	Protein score	Protein coverage	MW (kDa)
HEL-S-265	29.36	18	32.8		HEL113	8.9	2	53.6		SERPINB3	110.96	52	44.5
CDK1	14.16	13	34.1		CDK1	5.61	3	34.1		SERPINB4	110.36	48	44.8
KHSRP	13.08	6	73.1		TUBB2C	4.11	2	49.8		FLG	109.79	29	430.2
FUBP1	12.49	10	67.5		TPI	4.07	6	22.9		SFN	65.91	53	27.8
TPM3	9.03	11	33.2		PDIA6	2.44	3	48.1		SBSN	64.28	42	60.5
SERBP1	8.64	10	49.1		FGFR1	2.32	1	80.4		LMNA	48.52	24	80.9
TMPO	6.67	5	50.6		H2BC21	2.09	6	13.9		HEL-S-72p	48.17	27	70.9
hCG_40889	6.58	1	139		HEL71	2.04	1	223		S100A9	44.46	58	13.2
VTN	5.69	3	54.3							HSPB1	41.27	45	22.8
DKFZp586J0620	5.67	3	40.6							HEL-S-49	35.13	49	26.7
ACT	4.55	17	11.5							EPPK1	30.64	10	555.3
ECHS1	4.19	3	31.4							TGM3	29.99	15	76.6
MYH11	4.18	1	223.4							HSPA5	26.69	19	68.1
MYH9	4.18	1	158.7							CRABP2	26.62	34	15.7
CSTA	3.6	19	7.1							DSG1	26.51	9	113.7
RPS6	3.2	5	28.7							HIST1H1E	25.87	28	21.9
GLS	3.1	4	37.4							H2AC20	25.52	41	14
APOA1	2.95	4	30.8							AHNAK	25.5	5	628.7
DDX5	2.93	3	47.2							TYMP	25.33	22	49.9
HEL-117	2.77	8	24.8							YWHAB	24.82	19	28.1
FSCN1	2.67	3	54.5							HSP90AB1	23.99	13	83.2
APOL1	2.67	5	32.6							YWHAG	21.36	22	28.3
PTBP2	2.63	1	58.5							EEF2	21.28	9	95.3
SERPINF2	2.59	2	54.5							FLG2	21.17	9	247.9
ATP5B	2.43	3	48.1							HNRNPH1	20.9	17	47.1
RACK1	2.36	6	18							RPLP0	20.6	25	34.3
RUVBL1	2.33	4	34.8							LDHA	20.51	19	36.7
HNRNPLL	2.31	3	60							H2AC6	20.27	41	14.1
EFHD2	2.29	5	26.7							CTSD	19.91	12	48.6
RPL4	2.25	3	47.7							RPLP2	19.69	77	11.7
CAPZA2	2.23	7	16.7							PGAM1	17.13	22	28.8
HNRNPU	2.22	1	81.7							RPL8	16.64	17	28
HABP2	2.22	2	62.6							HEL-S-22	16.11	26	23.3
AK2	2.02	6	17.7							YWHAE/FAM22B fusion	16.06	21	41.3
PC	1.93	1	129.6							CASP14	15.81	17	27.7
LRPPRC	1.84	1	157.7							EL52	15.45	12	84.6
CCT7	1.8	2	59.3							CALML3	15.16	45	16.9
										RPL6	14.61	27	32.7
										TPM3	14.36	22	33.2
										CLTC	14.25	3	191.9
										ARG1	14.19	12	34.7
										RPSA	13.95	23	32.8
										H1-5	13.91	25	22.6
										CCT8	13.74	9	59.6
										HEL-S-68p	13.51	7	44.6
										CFL1	13.45	18	22.7
										MYH9	13.1	5	226.4
										TRIM29	12.96	15	65.8
										GSDMA	12.92	4	49.3
										H2BC18	12.76	34	13.9
										HEL-S-43	12.74	34	11.7
										EEF1B2	12.46	10	24.7
										RPS20	12.46	25	13.4
										RPS19	12.31	19	16.1
										DBI	12.29	42	11.1
										RPL7A	11.74	16	30
										EVPL	11.58	5	233.7
										PLEC	11.54	2	531.5
										CSTB	11.05	46	11.1
										RPS6	10.99	18	28.7
										LCN2	10.44	14	22.6
										HNRNPA2B1	10.43	19	37.4
										KLK6	10.02	14	26.8
										VCP	10.01	5	89.3
										EEF1G	9.9	8	50.1
										HRNR	9.85	5	282.2
										NPM1	9.81	13	30
										RPL4	9.46	4	47.7
										IDE	9.43	6	117.9
										AHSG	9.42	7	39.3
										IL36G	9.28	11	18.7
										PHGDH	9.12	9	56.6
										RPS3A	8.98	16	29.9
										MYL6	8.92	16	26.7
										IQGAP1	8.75	2	189.2
										POF1B	8.43	5	68
										RPS14	8.24	16	16.1
										HNRNPA3	8.24	8	39.6
										RPS2	8	19	31.3
										RPL12	7.99	24	17.8
										PFN1	7.97	30	15
										HSP90B1	7.87	3	90.7
										MDH1	7.58	12	38.6
										SERBP1	7.52	13	49.1
										ACTR3	7.47	7	47.3
										TXN	7.44	21	11.7
										RPL18	7.29	20	19
										RAB11A	6.99	10	24.4
										MDH2	6.9	13	35.5
										IMPDH2	6.83	5	55.5
										TALDO1	6.72	9	37.5
										TPM1	6.61	14	32.7
										PPL	6.54	6	204.4
										RPS11	6.52	16	18.4
										FLNB	6.42	2	256.1
										ACTN4	6.39	8	104.3
										DSC1	6.26	4	93.8
										RPL14	6.22	13	23.8
										AHCY	6.22	8	33.8
										RPL39	6.19	20	6.4
										WDR1	6.03	4	66.1
										RPS9	5.99	15	22.6
										CDC42	5.97	7	18.5
										PKP3	5.92	5	87
										PLA2G4B	5.84	4	87.9
										HMOX1	5.76	12	32.8
										FAM25G	5.75	26	9.3
										FASN	5.59	2	273.3
										NME1	5.57	13	17.1
										RPL22	5.57	15	10.4
										RPS4X	5.56	19	27.2
										PLS1	5.55	2	70.2
										CYCS	5	25	11.3
										DYNLL2	4.96	12	10.3
										GSN	4.88	4	84.7
										RPL23A	4.78	18	19.4
										ERO1A	4.68	6	54.4
										KPRP	4.65	5	64.1
										ATP5F1A	4.48	5	59.7
										RPS10	4.47	14	18.9
										CP	4.43	4	108.8
										RPL13	4.38	14	24.2
										HBA1	4.37	15	15.2
										ELOVL1	4.37	4	32.6
										H3-3A	4.36	13	15.3
										RPS18	4.36	13	17.7
										IL1F5	4.35	20	17
										PTMAP7	4.34	13	12.1
										PCBP3	4.26	4	38.2
										MSN	4.24	5	67.8
										PABPC1	4.22	4	65.1
										CDK1	4.13	5	34.1
										SERPINB5	4.11	7	42.1
										TPM4	4.1	11	28.6
										A1BG	4.08	7	54.2
										PTBP1	4.07	7	56.5
										RHOA	4.02	19	12
										SERPINB1	4.01	5	42.7
										SPRR2D	3.99	36	7.9
										SLC25A6	3.9	6	32.8
										SERPINB7	3.85	6	42.9
										PPIAL4C	3.82	4	18.1
										LRG1	3.81	5	38.2
										VCL	3.77	2	116.6
										EIF4A3	3.71	4	46.8
										RPL27	3.67	13	14.2
										ERP70	3.67	2	72.9
										CST6	3.65	7	16.5
										PCBP1	3.62	4	37.5
										RPL29	3.58	15	17.5
										CLTB	3.58	9	23.2
										PLA2G4D	3.48	2	91.9
										KNG1	3.47	2	47.8
										DMKN	3.46	4	47.1
										RAB1A	3.44	8	22.7
										EIF5A	3.44	13	16
										SUMO3	3.44	8	16.9
										RPS16	3.05	20	5.6
										GGCT	2.9	13	18.4
										LDHB	2.88	7	37.4
										EIF6	2.86	13	11.8
										TTN	2.83	69	3.7
										GM2A	2.66	9	20.8
										PYCARD	2.63	6	21.6
										MIF	2.61	14	12.5
										S100A2	2.6	19	11.1
										ITGA1	2.58	4	130.8
										RAN	2.56	5	26.2
										RAB10	2.5	6	22.5
										FN1	2.49	1	259
										UBE2N	2.49	11	9.7
										RPS28	2.48	16	7.8
										RACK1	2.46	7	34.9
										PSMA7	2.45	5	26.7
										DHX16	2.45	1	76.9
										ARPC5	2.4	8	16.3
										ZNF300	2.38	2	68.6
										RPS8	2.37	10	24.2
										PSMC5	2.35	5	29.3
										RPL36	2.35	10	12.2
										DSTN	2.34	8	15.4
										PSMD4	2.32	5	21.8
										RPS17	2.31	9	15.9
										ANXA5	2.26	8	35.9
										DBNL	2.26	4	48.2
										RRBP1	2.26	13	152.4
										HEBP2	2.24	7	24
										APOA4	2.22	3	45.3
										MAT2A	2.22	4	39.7
										NCL	2.22	1	66.1
										RPL15	2.21	7	16.3
										EIF3S9	2.2	4	42.2
										FHAD1	2.19	1	170.8
										RPL35A	2.17	11	12.5
										GMFB	2.15	7	17.5
										RPS15A	2.14	17	11.5
										NAP1L4	2.13	7	23.4
										HNRNPM	2.11	4	37.6
										MARCO	2.1	3	52.6
										HEL-S-297	2.09	4	23.8
										UBE2V1	2.09	9	11.8
										CCT2	2.08	2	57.5
										PI3	2.08	10	12.3
										S100P	2.07	14	10.4
										TPT1	2.04	9	21.5
										NAPA	2.03	12	9.9
										FLNA	2.03	1	167.8
										MACROH2A1	2.02	9	21.5
										CAPN1	2.02	3	81.8
										ALK	2.01	0	176.3
										TCOF1	2.01	0	152.2
										RPL35	2	15	14.5
										PSMB6	2	9	25.3
										NONO	1.99	4	57.6
										HNRNPC	1.99	8	32
										FAU	1.99	8	14.4
										YBX3	1.99	4	40.1
										CBX4	1.94	1	61.3
										SFPQ	1.93	2	68.6
										CFHR2	1.92	8	16.4
										HSPE1	1.91	24	10.7
										ESS2	1.91	2	52.5
										PGM1	1.9	2	63.9
										PSMA2	1.9	5	25.9
										ATP2A2	1.89	1	102.5
										NEB	1.89	0	772.4
										NAMPT	1.88	5	52.5
										RUFY1	1.86	2	79.8
										GLO1	1.85	4	20.8
										DKFZp686A01208	1.85	6	20.5
										RPS25	1.83	14	13.7
										ALYREF	1.83	4	27.5
										SPRR2E	1.82	36	7.9
										GLUL	1.82	2	57.1
										PKP4	1.81	1	131.8
										HNRNPU	1.79	2	67.8
										CDC42BPG	1.78	0	172.4
										RPL34	1.77	8	13.3
										TMED7-TICAM2	1.77	4	21.2
										RUVBL2	1.76	3	51.1
										ARCN1	1.76	2	57.2
										TCP1	1.75	2	36.4
										RAB25	1.75	5	23.5
										HEL-S-165mP	1.75	2	36.6
										CLCC1	1.75	1	62
										hCG_40889	1.74	2	139
										RPL23	1.74	6	14.9
										RPL38	1.72	14	8.2
										RPL10A	1.71	7	24.8
										LTF	1.71	1	78.3
										ATP5B	1.7	6	48.1
										RPS13	1.7	9	17.2
										COL12A1	1.69	0	332.9
										CCNA1	1.69	32	4.6
										FBXL7	1.69	1	54.5
										CKMT1A	1.68	6	33.5
										CAPG	1.67	5	27.8
										RAB33B	1.67	4	30.7
										PARK7	1.67	4	17.9
										PRDX6	1.67	3	25
										CANX	1.66	3	71.3
										CTSB	1.66	3	31.3
										KIF13B	1.66	0	174.7
										RPL19	1.65	4	25.7
										EIF2S1	1.64	5	36.1
										RPL11	1.64	5	19
										NUCKS1	1.64	4	27.3
										NCCRP1	1.63	7	30.8
										ANXA3	1.63	3	32.1
										GREB1	1.63	0	216.3
										RAB14	1.63	4	23.9
										RPS7	1.63	4	22.1
										TBCA	1.63	8	12.8
										HMHA1	1.63	1	124
										GAR1	1.63	4	22.3
										PSMA1	1.62	3	29.5
										RPL3	1.62	7	46.1
										EZR	1.62	2	69.2
										SERPIND1	1.61	2	57
										HEL-S-34	1.61	9	21
										TRAF3IP2	1.61	2	64.6
										EIF2S3	1.6	5	51.1
										SBK3	1.6	2	38.5
