# Supplementary material for: Circular RNA circBNC2 inhibits epithelial cell G2-M arrest to prevent fibrotic maladaptive repair
Source: Nat Commun. 2022 Oct 31;13:6502. doi: 10.1038/s41467-022-34287-5 (PMC9622807; doi:10.1038/s41467-022-34287-5)
Supplement: Supplementary file 5 — Supplementary Data 3 [file 41467_2022_34287_MOESM5_ESM.xlsx]

## Sheet: Sheet1
Supplementary Data 3. MIQE checklist for qRT-PCR
ITEM TO CHECK	IMPORTANCE	CHECKLIST
EXPERIMENTAL DESIGN
Definition of experimental and control groups	E	Mentioned in the texts and figures
Number within each group	E	n=3-6 for biological replicates and 3 technical replicates
Assay carried out by core lab or investigator’s lab?	D	Investigator’s lab
Acknowledgement of authors' contributions	D
SAMPLE
Description	E	In vitro: cell lines or primary cells, In vivo: human or mouse tissue
Volume/mass of sample processed	D
Microdissection or macrodissection	E	Macrodissection
Processing procedure	E	Investigator’s lab
If frozen - how and how quickly?	E	Cells and tissue immediately for RNA isolation, with TRIzol (Invitrogen)
If fixed - with what, how quickly?	E	n/a
Sample storage conditions and duration (especially for FFPE samples)	E	n/a
NUCLEIC ACID EXTRACTION
Procedure and/or instrumentation	E	Total RNAs were isolated from tissue and cultured cells using TRIzol reagent according to the manufacturer’s instructions. Briefly, 1 ml of TRIzol reagent was added to 50-100 mg of tissue. For cultured cells, after washing with iced PBS, 1 ml of TRIzol reagent was added to the culture dish to lyse the cells. Vortexed the homogenized samples adequately and then waited for 5 minutes at room tempera…
Name of kit and details of any modifications	E	Trizol reagent (Invitrogen, Carlsbad, CA, USA)
Source of additional reagents used	D	Chloroform (Sigma); isopropyl alcohol; Ethanol; DEPC-Treated Water (Takara)
Details of DNase or RNAse treatment	E	1 μg of RNA was treated with 1 μl of gDNA Erase (Takara) and supplemented with 2 μl 5×gDNA Eraser Buffer (Takara) in a 20 μl final volume reaction. Digestion of DNA was performed with 2 minutes incubation at 42 °C. For RNAse treatment, total RNAs were digested with RNase R (1 U/μg, Epicenter) for 10 minutes to enrich circular RNA.
Contamination assessment (DNA or RNA)	E	Negative control for reverse transcription (without enzyme) were performed in order to assess the existence of gDNA in the RNA sample. For that purpose, RNA was processed as a normal sample in the RT step, except that no reverse transcriptase was added to the reaction mixture.
Nucleic acid quantification	E	RNA concentration was quantified using spectrophotometry by measuring the absorbance at 260 nm UV light.
Instrument and method	E	Nanodrop One
Purity (A260/A280)	D	1.8 to 2.0
Yield	D	10-30 μg total RNA
RNA integrity method/instrument	E	RNA integrity was evaluated using Agilent’s 2100 bioanalyzer (Agilent Technologies, Santa Clara, CA, USA).
RIN/RQI or Cq of 3' and 5' transcripts	E	n/a
Electrophoresis traces	D
Inhibition testing (Cq dilutions, spike or other)	E	Dilutions (standard curve efficiencies)
REVERSE TRANSCRIPTION
Complete reaction conditions	E	Reverse transcription reaction was performed using the HiScript® II 1st Strand cDNA Synthesis Kit (Vazyme, R211) according to the to the manufacturer’s instructions. Briefly, 1 μg total RNA, 2 μl 5×gDNA Eraser Buffer (Takara), 1 μl gDNA Eraser (Takara) and nuclease-free water were mixed well and incubated for 2 minutes at 42 °C to eliminate gDNA. For the synthesis of cDNA, 10 μl 2×RT Mix, 2 μl Hi…
Amount of RNA and reaction volume	E	Amount of total RNA: 0.2-1 μg; Reaction volume: 20 μl
Priming oligonucleotide (if using GSP) and concentration	E	2 μl Random Hexamers (50 ng/μl)
Reverse transcriptase and concentration	E	2 μl HiScript II Enzyme Mix
Temperature and time	E	Specified in "Complete reaction conditions for Reverse transcription"
Manufacturer of reagents and catalogue numbers	D
Cqs with and without RT	D*
Storage conditions of cDNA	D	-20 °C
qPCR TARGET INFORMATION
If multiplex, efficiency and LOD of each assay	E	n/a
Sequence accession number	E	Provided in qPCR primer information table
Location of amplicon	D
Amplicon length	E	Provided in qPCR primer information table
In silico specificity screen (BLAST, etc)	E	NCBI Primer-BLAST
Pseudogenes, retropseudogenes or other homologs?	D
Sequence alignment	D
Secondary structure analysis of amplicon	D
Location of each primer by exon or intron (if applicable)	E	n/a
What splice variants are targeted?	E	n/a
qPCR OLIGONUCLEOTIDES
Primer sequences	E	Provided in qPCR primer information table
RTPrimerDB Identification Number	D	n/a
Probe sequences	D	n/a
Location and identity of any modifications	E	No modifications
Manufacturer of oligonucleotides	D
Purification method	D
qPCR PROTOCOL
Complete reaction conditions	E	qPCR was carried out using ChamQ Universal SYBR qPCR Master Mix (Vazyme, Q711) in 20 μl reaction volumes. In brief, each reaction was comprised of 2 μl of the cDNA solution, 10 μl of ChamQ Universal SYBR qPCR Master Mix (2×), 1.6 μl of primers and 6.4 μl of nuclease-free water. All qPCR reactions were performed on ABI 7500 Real-Time PCR System (Applied Biosystems, USA), using the following condit…
Reaction volume and amount of cDNA/DNA	E	Reaction volume: 20 μl; amount of cDNA: 2 μl.
Primer, (probe), Mg++ and dNTP concentrations	E	0.4 μM Primers; 2 mM MgCl2; 0.2 mM dNTP
Polymerase identity and concentration	E	Champagne Taq DNA Polymerase
Buffer/kit identity and manufacturer	E	Vazyme
Exact chemical constitution of the buffer	D
Additives (SYBR Green I, DMSO, etc.)	E	SYBR Green I
Manufacturer of plates/tubes and catalog number	D
Complete thermocycling parameters	E	Described in Complete reaction conditions for qPCR
Reaction setup (manual/robotic)	D
Manufacturer of qPCR instrument	E	ABI 7500 Real-Time PCR System (Applied Biosystems, USA)
qPCR VALIDATION
Evidence of optimisation (from gradients)	D
Specificity (gel, sequence, melt, or digest)	E	Gene-specific amplification was confirmed by a single band in 1.6% agarose gel electrophoresis stained with ethidium bromide. No template controls were examined for each gene to detect unspecific amplification and primer dimerization.
For SYBR Green I, Cq of the NTC	E	The signal of the amplification plot was very late (Cq>38) and therefore there was a high Cq value difference between the negative control and all the cDNA samples.
Standard curves with slope and y-intercept	E	circBNC2(H): y = -3.2703x + 37.022; BNC2(H): y = -3.3191x + 38.86; circBNC2(M): y = -3.4209x + 35.754; BNC2(M): y = -3.4754x + 37.759; ACTB(H): y = -3.4883x + 31.272; ACTB(M): y = -3.4709x + 31.46; DHX9(H): y = -3.2363x + 39.276; TGF-β(H): y = -3.187x + 42.331; TGF-β(M): y = -3.48x + 45.465; ADAR1 (H): y = -3.188x + 42.732; CTGF(H): y = -3.317x + 41.843; αSMA(H): y = -3.392x + 41.686; αSMA(M): y …
PCR efficiency calculated from slope	E	circBNC2(H): 100.2%；BNC2(H): 100.1%; circBNC2(M):96%; BNC2(M): 94%; ACTB(H): 93.5%; ACTB(M): 94.1%; DHX9(H): 103.7%; TGF-β(H): 106%; TGF-β(M): 93.8; ADAR1 (H): 105.9%; CTGF(H): 100.2%; αSMA(H): 97.2%; αSMA(M): 98.6%; Col I(H): 107%; Col I(M): 94.6%; SNAIL(H): 95.5%; FN(H): 93.5%; FN(M): 99.8%; MMP-9(M): 99.5%; MMP-13(M): 100.8%; TIMP-1(M): 101.8%; circPrdm5(M): 96.2%; circCpeb3(M):93.5%; circMtus…
Confidence interval for PCR efficiency or standard error	D
r2 of standard curve	E	circBNC2(H): 0.9998; BNC2(H): 0.9997; circBNC2(M): 0.9992; BNC2(M): 0.9981; ACTB(H): 0.9966; ACTB(M): 0.9956; DHX9(H): 0.9927; TGF-β(H): 0.9953; TGF-β(M): 0.9995; ADAR1 (H): 0.9998; CTGF(H): 0.9994; αSMA(H): 0.9992; αSMA(M): 0.9998; Col I(H): 0.9993; Col I(M): 0.9997; SNAIL(H): 0.9996; FN(H): 0.9997; FN(M): 0.9996; MMP-9(M): 0.9998; MMP-13(M): 0.9989; TIMP-1(M):0.9997; circPrdm5(M): 0.9993; circC…
Linear dynamic range	E	In average, linear dynamic range was considered taking into account the linearity of the standard curves; from 1/10 dilution of cDNA to 1/1000 dilution.
Cq variation at lower limit	E	All assays were performed within the linear range of the standard curve for each primer set.
Confidence intervals throughout range	D
Evidence for limit of detection	E	All assays were performed within the linear range of the standard curve for each primer set.
If multiplex, efficiency and LOD of each assay.	E	n/a
DATA ANALYSIS
qPCR analysis program (source, version)	E	Quantification Software version 2.1 (Applied Biosystems, USA)
Cq method determination	E	The threshold was defined as the fractional cycle number at which the fluorescence exceeded the given threshold and was calculated using SDS Relative Quantification Software version 2.1 using the automatic baseline setting.
Outlier identification and disposition	E	circRNAs with the Cq values greater than 40 were defined the Cq values of 40.
Results of NTCs	E	The signal of the amplification plot was very late (Cq>38) and therefore there was a high Cq value difference between the negative control and all the cDNA samples.
Justification of number and choice of reference genes	E	ACTB was the reference gene for mRNA and circRNA.
Description of normalisation method	E	Described in the method.
Number and concordance of biological replicates	D
Number and stage (RT or qPCR) of technical replicates	E	qPCR reactions were performed in triplicate.
Repeatability (intra-assay variation)	E	Mean standard deviation of triplicates: less than 0.10.
Reproducibility (inter-assay variation, %CV)	D
Power analysis	D
Statistical methods for result significance	E	The statistical significance of expression levels of circRNAs or mRNAs in tissue and culture cells were analyzed by t-test or one way-ANOVA where appropriate.
Software (source, version)	E	SPSS software (version 20.0)
Cq or raw data submission using RDML	D
