# Supplementary material for: Circular RNA circBNC2 inhibits epithelial cell G2-M arrest to prevent fibrotic maladaptive repair
Source: Nat Commun. 2022 Oct 31;13:6502. doi: 10.1038/s41467-022-34287-5 (PMC9622807; doi:10.1038/s41467-022-34287-5)
Supplement: Supplementary file 7 — Source Data [file 41467_2022_34287_MOESM7_ESM.xlsx]

## Sheet: Fig 1
	Fig 1b
		Sham					IRI 40min
	circCpeb3	0.0331	0.0362	0.0311	0.0344	0.0477	0.0121	0.0172	0.0237	0.0144	0.0163
	circPrdm5	0.0226	0.0196	0.025	0.032	0.0259	0.0179	0.0122	0.0192	0.01281	0.0135
	circCyp2j5	0.0216	0.0283	0.0197	0.033	0.0181	0.013	0.011	0.0177	0.0127	0.0183
	circBnc2	0.0783	0.0612	0.0637	0.0815	0.0654	0.0223	0.0261	0.0191	0.0252	0.0323
	circSnx29	0.0262	0.018	0.0152	0.0084	0.0047	0.0137	0.005	0.0063	0.0017	0.0022
	circMtus1	0.0162	0.0184	0.0156	0.0073	0.0038	0.0041	0.0062	0.0009	0.0001	0.001
	circErdr1	0.0023	0.0026	0.0031	0.0036	0.0025	0.0221	0.0373	0.0275	0.0336	0.0236
	circPkhd1	0.0013	0.0016	0.0019	0.0014	0.0021	0.0322	0.0278	0.0337	0.0433	0.0412
	Fig 1c
		Sham					IRI 40min
	circCpeb3	0.0432	0.0301	0.0353	0.0342	0.0372	0.0326	0.0396	0.0303	0.0329	0.0306
	circPrdm5	0.0313	0.0209	0.0343	0.0222	0.0237	0.0224	0.0212	0.0323	0.0338	0.0253
	circCyp2j5	0.0213	0.0311	0.0192	0.023	0.0183	0.01923	0.01544	0.0202	0.0233	0.0284
	circBnc2	0.0684	0.0605	0.0805	0.0811	0.0706	0.0221	0.0166	0.0198	0.0106	0.0127
	circSnx29	0.0264	0.0295	0.0223	0.0234	0.0143	0.0236	0.0155	0.0162	0.0317	0.0125
	circMtus1	0.0161	0.018	0.0104	0.0109	0.0132	0.014	0.022	0.019	0.0101	0.011
	circErdr1	0.001	0.0016	0.002	0.0101	0.0029	0.032	0.0472	0.0377	0.0431	0.0331
	circPkhd1	0.00112	0.00108	0.00102	0.00171	0.00133	0.0024	0.00134	0.00337	0.0023	0.0012
				Fig 1h
		Cytoplasm			Nuclear
	ACTB	0.86	0.83	0.8	0.14	0.17	0.2
	U6	0.17	0.28	0.15	0.83	0.72	0.85
	lBNC2	0.63	0.59	0.72	0.37	0.41	0.28
	circBNC2	0.96	0.92	0.87	0.04	0.08	0.13
				Fig 1j
		circBNC2			BNC2 mRNA
	0h	1.2	1	0.96	0.89	1	1.17
	8h	0.82	0.94	0.85	0.42	0.37	0.63
	16h	0.79	0.8	0.92	0.31	0.26	0.19
	24h	0.78	0.84	0.74	0.04	0.08	0.17
	Fig 1l
	lBNC2		circBNC2		lBNC2		circBNC2
	Vehicle	AA	Vehicle	AA	Nomoxia	Hypoxia	Nomoxia	Hypoxia
	0.013	0.014	0.085	0.011	0.022	0.025	0.073	0.016
	0.016	0.015	0.07	0.014	0.017	0.018	0.083	0.023
	0.019	0.018	0.077	0.015	0.019	0.02	0.09	0.025
	Fig 1m
	lBNC2			circBNC2
	Control	IRI	AAN	Control	IRI	AAN
	0.022	0.021	0.024	0.078	0.025	0.02
	0.023	0.02	0.026	0.061	0.027	0.029
	0.029	0.018	0.03	0.073	0.019	0.025
	0.019	0.017	0.016	0.081	0.021	0.027
	0.032	0.031	0.033	0.07	0.03	0.022
	0.026	0.025	0.023	0.064	0.024	0.036
	Fig 1n
	lBNC2		circBNC2
	Control	CCl4	Control	CCl4
	0.023	0.013	0.04	0.025
	0.022	0.019	0.053	0.012
	0.016	0.015	0.043	0.019
	0.02	0.024	0.052	0.014
	0.012	0.023	0.045	0.015
	0.016	0.018	0.055	0.016
	Fig 1p
	Normal kidney	IRI induced kidney fibrosis	AA induced kidney fibrosis
	56.63	19.24	21.22
	62.81	16.54	14.02
	64.97	18.92	15.07
	66.2	15.53	12.63
	60.92	14.92	14.91
	71.22	13.81	15.2
	Fig 1q
	Normal liver	CCl4 induced kidney fibrosis
	62.4	19.02
	70.42	21.38
	62.91	17.77
	60.16	16.03
	59.01	17.06
	55.83	15.28
	Fig 1s
	Normal kidney	IRI induced kidney fibrosis	AA induced kidney fibrosis
	62.71	21.22	12.51
	69.1	18.73	14.29
	60.71	16.55	18.23
	59.37	15.62	13.39
	Fig 1t
	Normal liver	CCl4 induced kidney fibrosis
	53.26	13.29
	62.91	14.41
	44.27	12.03
	40.1	15.77
	54.23	18.29

## Sheet: Fig 2
	Fig 2c
	a		b		c		d
	IgG	anti-DHX9	IgG	anti-DHX9	IgG	anti-DHX9	IgG	anti-DHX9
	0.32	0.48	0.36	13.26	0.46	16.23	0.39	0.41
	0.27	0.36	0.41	15.21	0.32	13.82	0.42	0.52
	0.53	0.58	0.55	11.55	0.4	12.51	0.59	0.35
	Fig 2d
	DHX9			circBNC2			lBNC2			pmBNC2
	siNC	siDHX9-1	siDHX9-2	siNC	siDHX9-1	siDHX9-2	siNC	siDHX9-1	siDHX9-2	siNC	siDHX9-1	siDHX9-2
	1	0.13	0.14	1	2.48	2.47	1.04	1.05	1.08	1	0.95	0.83
	1.09	0.25	0.15	1.05	2.23	2.24	1.09	1.02	1.05	1.08	0.89	1.15
	0.93	0.17	0.22	1.18	2.86	2.64	1	1.14	1.17	1.21	1.14	0.87
	Fig 2g
		G0/G1			S			G2/M
	WT	55.9	52.17	51.78	29.3	31.6	32.23	14.8	16.23	15.99
	circBNC2 KO	36.9	33.7	34.58	30.4	29.5	31.61	32.7	36.8	33.81
	circBNC2 KO+circBNC2 OE	52.3	51.1	54.84	28.8	27.2	27.73	18.9	21.7	17.43
	Fig 2h
	WT	circBNC2 KO	circBNC2 KO+circBNC2 OE
	12.2	28.91	14.18
	11.5	32.1	17.16
	10.06	29.25	15.58
	Fig 2j
	WT	circBNC2 KO
	17	82
	19	72
	23	69
	Fig 2l
	WT	circBNC2 KO
	0.41	1.63
	0.36	1.76
	0.5	1.42
	Fig 2m
	WT	circBNC2 KO
	335.62	1344.63
	323.76	1182.52
	322.5	1321.07
	Fig 2n
	WT	circBNC2 KO
	92.07	321.72
	82.49	290.08
	74.02	285.55
	Fig 2o
	αSMA		COL1A1		FN		TGFB1		CTGF
	WT	circBNC2 KO	WT	circBNC2 KO	WT	circBNC2 KO	WT	circBNC2 KO	WT	circBNC2 KO
	1.1	2.43	1	4.82	1	2.91	1	2.19	1	3.57
	1	2.63	1.05	5.61	1.14	1.9	0.88	2.3	0.93	3.04
	0.85	1.84	0.92	3.2	0.82	2.34	0.82	2.38	0.84	2.38
	Fig 2q
	αSMA		ColI		FN
	WT	circBNC2 KO	WT	circBNC2 KO	WT	circBNC2 KO
	0.12	1.16	0.01	0.41	0.07	1.18
	0.25	1.27	0.03	0.36	0.08	1.28
	0.19	0.93	0.06	0.52	0.11	1.39
	Fig 2t
		G0/G1			S			G2/M
	WT	63.6	59.2	60.63	26.2	28.12	25.18	10.2	12.68	14.19
	circBNC2 KO	53.81	55.81	54.81	17.3	19.26	18.28	28.89	24.93	26.91
	circBNC2 KO +circBNC2 OE	50.09	52.58	54.4	33.66	28.96	31.17	16.25	18.46	14.43
	Fig 2u
	WT	circBNC2 KO	circBNC2 KO+circBNC2 OE
	2.58	16.92	8.65
	3.3	14.78	6.83
	1.88	21.12	9.08
	Fig 2v
	WT	circBNC2 KO
	223.74	842.29
	342.25	689.92
	252.66	763.4
	Fig 2x
	Normal	24h	48h	24h	48h
	0.27	0.12	0.24	1.1	1.79
	0.18	0.19	0.2	1.24	1.43
	0.16	0.23	0.17	1.38	1.54
	Fig 2y
	Normal	24h	48h	24h	48h
	0.08	0.07	0.05	0.37	0.53
	0.12	0.05	0.09	0.4	0.6
	0.06	0.1	0.11	0.28	0.44

## Sheet: Fig 3
	Fig 3b
		G0/G1			S			G2/M
	vector	55.18	55.71	58.22	29.46	28.19	27.05	15.36	16.1	14.73
	circBNC2 OE	51.01	51.15	53.67	38.55	36.54	37.26	10.44	12.31	9.07
	vector	26.68	26.61	25.51	28.54	26.19	25.57	44.78	47.2	48.92
	circBNC2 OE	40.68	40.76	40.9	33.24	34.05	35.28	26.08	25.19	23.82
	Fig 3c
	vector	circBNC2 OE	vector	circBNC2 OE
	12.5	6.78	39.02	21.26
	13.29	7.82	42.3	20.02
	11.62	5.88	43.82	17.73
	Fig 3e
		Vector			circBNC2 OE
	0h	48h	72h	0h	48h	72h
	0.18	1.27	1.32	0.2	0.49	0.33
	0.26	1.45	1.58	0.15	0.68	0.48
	0.31	1.33	1.62	0.14	0.55	0.58
	Fig 3f
	Normoxia		Hypoxia
	vector	circBNC2 OE	vector	circBNC2 OE
	283.28	267.53	1643.83	595.5
	259.35	275.66	1768.26	677.26
	302.63	288.18	1718.4	732.24
	Fig 3g
	Normoxia		Hypoxia
	vector	circBNC2 OE	vector	circBNC2 OE
	81.25	63.25	470.05	264.3
	73.63	79.52	502.47	238.84
	60.03	57.38	411.26	214.47
	Fig 3h
	αSMA			COL1A1			FN			TGFB1			CTGF
	Control	Hypoxia+Empty vector	Hypoxia+circBNC2 OE	Control	Hypoxia+Empty vector	Hypoxia+circBNC2 OE	Control	Hypoxia+Empty vector	Hypoxia+circBNC2 OE	Control	Hypoxia+Empty vector	Hypoxia+circBNC2 OE	Control	Hypoxia+Empty vector	Hypoxia+circBNC2 OE
	1.12	4.22	1.89	1	5.35	3.34	1	2.92	1.39	1	4.22	1.69	1	4.23	1.77
	1	3.71	1.28	1.14	6.93	2.9	1.12	3.62	1.85	0.96	3.82	1.82	0.9	4.01	1.62
	0.95	2.88	1.58	1.18	7.2	3.11	1.05	3.05	1.93	1.15	3.3	1.55	1.13	3.63	1.49
	Fig 3j
			G0/G1			S			G2/M
	Normoxia	Vector	50.15	48.07	49.53	35.81	35.05	33.27	14.04	16.88	17.2
		circBNC2 OE	50.38	53.36	57.27	36.81	37.02	33.82	12.81	9.62	8.91
	Hypoxia	Vector	36.44	36.28	35.49	20.67	18.92	19.24	42.89	44.8	45.27
		circBNC2 OE	49.71	53.71	50.41	26.57	27.01	28.22	23.72	19.28	21.37
	Fig 3k
	Normoxia		Hypoxia
	Vector	circBNC2 OE	Vector	circBNC2 OE
	10.75	8.99	40.65	21.56
	13.59	6.35	42.56	17.12
	13.91	5.3	43.03	19.21
	Fig 3l
	Normoxia		Hypoxia
	Vector	circBNC2 OE	Vector	circBNC2 OE
	6.43	5.67	39.1	17.05
	7.83	2.02	37.29	16.2
	7.68	2.94	36.22	15.44
	Fig 3m
	Normoxia		Hypoxia
	Vector	circBNC2 OE	Vector	circBNC2 OE
	210.25	226.72	692.2	421.28
	322.91	232.29	889.13	369.63
	263.1	313.64	736.62	402.17
	Fig 3o
	0.63	0.45	1.4	0.7
	0.35	0.64	1.51	0.84
	0.31	0.29	1.22	0.61
	Fig 3p
	0.06	0.07	0.38	0.19
	0.03	0.03	0.51	0.13
	0.02	0.05	0.35	0.16

## Sheet: Fig 4
	Fig 4b
	Vector	IRES 1527-1670	IRES 1527-1600	IRES 1601-1670
	0.61	12.12	0.73	12.93
	0.53	10.98	0.91	13.14
	0.92	13.64	1.21	10.84
	Fig 4o
	WT	circBNC2 KO
	0.64	0.27
	0.81	0.18
	0.72	0.36
	Fig 4p
	WT	circBNC2 KO
	0.44	0.13
	0.38	0.18
	0.52	0.08
	Fig 4q
	Vector	circBNC2 OE
	0.39	0.81	1.22	1.55
	0.28	0.76	1.36	1.7
	0.32	1.03	1.48	1.82
	Fig 4w
	WT	circBNC2 KO
	0.78	0.27
	0.65	0.32
	0.82	0.4
	Fig 4x
	WT	circBNC2 KO
	0.32	0.18
	0.37	0.08
	0.41	0.16
	Fig 4y
	Vector	circBNC2 OE
	0.22	0.83	1.44	1.75
	0.3	0.74	1.3	1.88
	0.38	1.06	1.68	1.62

## Sheet: Fig 5
	Fig 5c
	Day3			Day14
	Sham	vector	circBNC2 OE	Sham	vector	circBNC2 OE
	2.42	17.44	5.63	1.32	25.22	8.22
	2.81	20.12	4.35	1.51	26.14	7.11
	1.23	19.57	6.72	1.74	23.73	9.74
	1.45	18.28	8.36	2.95	25.23	6.75
	1.13	21.69	6.23	2.37	28.12	6.17
	1.27	22.35	7.82	1.1	29.3	7.55
	Fig 5e
	Sham	vector	circBNC2 OE
	0.62	1.22	0.86
	0.68	1.36	0.7
	0.55	1.54	0.84
	0.42	1.62	0.92
	0.49	1.73	0.77
	0.52	1.3	0.62
	Fig 5f
	Tgf-β			Ctgf
	Sham	vector	circBNC2 OE	Sham	vector	circBNC2 OE
	1.1	6.98	2.34	1.19	11.22	4.02
	1	8.02	2.89	1	13.21	3.81
	1.32	8.38	3.01	1.29	9.02	2.9
	1.2	7.04	1.9	1.1	10.03	4.64
	0.93	7.33	2.4	0.85	8.72	2.8
	0.89	5.9	2.2	0.92	9.42	3.55
	Fig 5g
	αSma			Col1a1			Fn
	Sham	vector	circBNC2 OE	Sham	vector	circBNC2 OE	Sham	vector	circBNC2 OE
	1.04	3.81	1.94	1	7.22	3.83	1.12	4.77	1.88
	1.18	2.9	2.04	1.04	9.03	4.02	1.19	5.02	2.34
	1.02	4.72	1.74	1.09	10.02	2.92	0.9	6.01	2.4
	1	4.8	2.4	1.12	7.91	2.67	1	3.92	1.91
	0.93	5.02	1.71	0.84	6.9	2.6	1.12	4.08	2.03
	0.83	4	2.83	1.15	6.84	2.3	1.21	5.21	1.69
	Fig 5i
	αSMA			Col I			Fn
	Sham	vector	circBNC2 OE	Sham	vector	circBNC2 OE	Sham	vector	circBNC2 OE
	1	19	5	1	24	10	3	25	7
	1	21	8	3	25	9	2	26	8
	1	20	5	4	21	8	1	23	9
	3	14	7	3	19	7	4	17	8
	2	14	8	4	19	11	1	18	6
	2	17	9	3	16	8	3	20	12
	Fig 5l
	Sham	vector	circBNC2 OE
	0	1.5	1.1
	0	1.7	1.2
	0	1.8	1.1
	0	2.1	1
	0	1.9	0.9
	0	2	1.4
	Fig 5m
	Day3			Day14
	Sham	vector	circBNC2 OE	Sham	vector	circBNC2 OE
	0.32	1.93	1.21	0.33	1.13	0.54
	0.26	2.02	0.83	0.2	1.25	0.43
	0.17	1.91	0.66	0.18	1.32	0.4
	0.12	1.72	0.79	0.12	0.97	0.39
	0.28	1.59	0.89	0.28	1.1	0.58
	0.17	1.83	0.91	0.17	0.95	0.6
	Fig 5p
	Day3			Day14
	Sham	NC	si-circBNC2	Sham	NC	si-circBNC2
	1.2	19.3	36.5	1.1	21.9	36.9
	1.8	20.4	34.1	1.3	24.1	40.2
	1.3	23.9	33.2	1.6	28.8	41.5
	1.4	22.4	31.2	2.3	27.2	39.8
	2.3	18.9	31	1.4	23.6	42.4
	1.6	16.3	29.3	1.2	26.3	45.1
	Fig 5r
	Sham	NC	si-circBNC2
	0.44	0.92	1.72
	0.3	0.83	1.83
	0.42	1.37	1.58
	0.48	1.21	1.3
	0.28	1.05	1.39
	0.35	1.13	1.24
	Fig 5s
	Tgf-β			Ctgf
	Sham	NC	si-circBNC2	Sham	NC	si-circBNC2
	1.02	5.72	11.72	1.12	11.92	18.22
	1	7.01	12.83	1	10.82	17.67
	1.29	8.9	13.71	1.03	9.73	19.01
	1.19	6.63	14.24	0.98	9.2	16.78
	0.8	6.02	10.99	0.83	7.82	15.5
	0.93	5.89	15.82	0.8	8.22	14.9
	Fig 5v
	Sham	NC	si-circBNC2
	0	1.5	2.3
	0	1.7	2.6
	0	1.6	2.2
	0	1.9	2.4
	0	1.8	2.2
	0	1.7	2.3
	Fig5w
	Day 3			Day 14
	Sham	NC	si-circBNC2	Sham	NC	si-circBNC2
	0.25	1.92	2.35	0.33	1.11	1.55
	0.28	1.66	2.52	0.2	1.12	1.78
	0.18	1.87	2.25	0.18	1.3	1.37
	0.13	1.77	2.19	0.12	0.95	1.66
	0.22	1.53	2.58	0.28	1.1	1.81
	0.19	1.82	2.34	0.17	0.85	1.59

## Sheet: Fig 6
	Fig 6c
	Sham	vector	circBNC2 OE
	79.25	21.14	49.05
	66.14	17.06	40.28
	59.07	13.19	41.74
	50.08	9.2	35.52
	67.76	14.18	50.11
	62.05	17.92	44.93
	Fig 6e
	Sham	vector	circBNC2 OE
	2.51	28.5	10.35
	2.92	29.42	9.47
	2.83	27.44	11.52
	3.16	30.13	12.61
	1.61	34.24	13.6
	2.24	28.92	14.33
	Fig 6g
	Sham	vector	circBNC2 OE
	0.44	1.89	0.74
	0.48	2.03	0.6
	0.54	1.8	0.63
	0.4	2.28	0.87
	0.37	2.07	0.95
	0.28	1.76	1.08
	Fig 6i
	Sham	vector	circBNC2 OE
	5.51	43.11	25.23
	5.72	41.22	27.51
	4.36	33.73	16.73
	3.58	47.17	29.47
	4.19	45.95	15.52
	3.92	37.32	30.3
	Fig 6j
	Sham	vector	circBNC2 OE
	1.1	4.82	3.03
	1	6.02	2.91
	1.2	7.9	2.72
	1.18	6.65	2.43
	0.82	5.91	2.91
	0.91	6.72	2.08
	Fig 6m
	Sham	vector	circBNC2 OE
	3.42	42.13	13.34
	3.33	36.62	15.26
	2.14	33.58	17.18
	1.73	30.59	16.99
	1.92	29.26	16.35
	2.53	33.84	20.36
	Fig 6n
	Sham	vector	circBNC2 OE
	2.33	37.44	14.72
	2.52	34.23	16.83
	1.76	30.62	18.64
	1.82	29.84	15.96
	1.45	33.15	16.16
	1.97	36.3	17.32
	Fig 6p
	Sham	vector	circBNC2 OE
	1.08	18.32	7.4
	1.42	21.6	8.34
	1.21	15.24	9.21
	0.93	16.91	6.68
	1.87	19.26	6.06
	2.3	17.07	7.33
	Fig 6q
	Sham	vector	circBNC2 OE
	352.14	623.34	326.19
	267.28	505.61	321.44
	234.42	494.91	362.63
	187.8	369.66	432.28
	169.04	343.1	321.77
	152.07	456.8	256.49
	Fig 6r
	Sham	vector	circBNC2 OE
	67.15	280.04	183.94
	36.17	302.91	205.62
	60.03	257.75	177.57
	61.77	230.57	134.12
	55.1	183.19	124.69
	43.16	168.44	104.53

## Sheet: Fig 7
	Fig 7b
	Normal kidney	IRI-induced renal fibrosis
	74.92	35.61
	69.43	15.33
	65.84	10.53
	62.5	12.27
	64.31	20.81
	60.95	19.72
	59.8	20.52
	55.8	20.61
	56.1	21.26
	64.2	18.42
		16.05
		15.22
	Fig 7c
	Normal kidney	IRI-induced renal fibrosis
	63.21	37.63
	58.12	11.74
	57.53	14.57
	66.44	15.37
	74.21	18.35
	70.16	10.73
	81.48	15.62
	54.89	17.96
	59.25	19.26
	63.5	21.37
		29.63
		26.5
	Fig 7d
	Normal kidney	IRI-induced renal fibrosis
	1.12	9.22
	0.84	14.52
	2.05	15.19
	1.26	12.04
	0.67	17.28
	0.59	19.44
	1.28	16.27
	1.04	11.04
	0.48	13.72
	0.27	14.26
		18.04
		16.11
	Fig 7f
	Normal liver	HBV induced liver fibrosis
	50.23	12.33
	40.55	13.93
	47.29	14.29
	49.02	11.02
	39.89	16.92
	44.28	14.04
	42.19	15.02
	40.92	8.93
	41.83	11.44
	42.65	13.91
	Fig 7g
	Normal liver	HBV induced liver fibrosis
	53.32	11.53
	41.55	12.43
	57.9	16.39
	42.32	14.44
	37.88	13.41
	43.98	8.44
	41.33	11.82
	32.92	12
	45.9	12.52
	41.69	14.38
	Fig 7h
	Normal liver	HBV induced liver fibrosis
	1.32	10.57
	1.03	10.96
	1.28	11.27
	1.45	14.37
	2.04	14.95
	2.15	12.26
	1.83	16.84
	1.64	17.93
	1.8	20.16
	1.79	13.91
	Fig 7i
	Normal liver	HBV induced liver fibrosis
	1.33	18.12
	1.12	20.94
	1.55	22.78
	1.08	23.85
	0.34	13.94
	0.93	16.87
	1.86	19.05
	0.96	16.14
	0.8	19.16
	0.73	24.06
	Fig 7j
	Normal liver	HBV induced liver fibrosis
	2.54	18.72
	5.13	18.26
	5.38	17.92
	7.84	18.18
	8.16	19.26
	9.26	16.27
	9.84	22.63
	12.05	27.84
	11.52	30.82
	13.04	17.28

## Sheet: Supplementary Fig 1
	Supplementary Fig 1a
		20-min IRI						40-min IRI
	1d	1.39	1.74	1.5	1.45	1.33	1.78	2.49	2.84	2.22	2.04	2.19	2.22
	3d	0.67	0.83	0.93	0.63	0.76	0.64	2.1	2.02	1.78	1.69	1.93	2.02
	7d	0.21	0.19	0.44	0.29	0.35	0.43	1.07	1.35	1.23	0.83	1.23	0.94
	14d	0.25	0.19	0.34	0.28	0.38	0.45	1.02	0.63	0.93	0.83	0.66	0.64
	42d	0.27	0.26	0.16	0.29	0.4	0.49	0.57	0.89	0.73	0.83	0.78	0.84
	control	0.23	0.25	0.29	0.28	0.28	0.12
	Supplementary Fig 1d
	Sham	20min IRI	40min IRI
	0	0	1.9
	0	0	1.6
	0	0	1.7
	0	0	1.8
	0	0	2.2
	0	0	1.5
	Supplementary Fig 1j
	Sham	20min IRI	40min IRI
	68.91	62.43	18.42
	52.42	56.44	17.54
	56.13	52.56	16.35
	49.42	48.93	15.07
	54.8	43.81	20.49
	52.72	51.41	21.81
	Supplementary Fig 1k
	lBNC2		circBNC2
	Sham	20-min IRI	Sham	20-min IRI
	0.018	0.023	0.074	0.064
	0.024	0.025	0.06	0.072
	0.027	0.02	0.052	0.07
	0.016	0.017	0.088	0.078
	0.023	0.03	0.054	0.062
	0.024	0.017	0.063	0.053
	Supplementary Fig 1m
	lBNC2		circBNC2		lBNC2		circBNC2
	Vehicle	AA	Vehicle	AA	Nomoxia	Hypoxia	Nomoxia	Hypoxia
	0.006	0.002	0.063	0.021	0.004	0.007	0.065	0.013
	0.004	0.004	0.043	0.016	0.007	0.005	0.052	0.015
	0.003	0.007	0.047	0.023	0.005	0.003	0.049	0.018
	Supplementary Fig 1n
	lBNC2		circBNC2
	Normoxia	Hypoxia	Normoxia	Hypoxia
	0.002	0.0012	0.021	0.009
	0.001	0.0007	0.027	0.008
	0.0008	0.0009	0.024	0.006

## Sheet: Supplementary Fig 2
	Supplementary 2e
	Normoxia	Hypoxia	Vehicle	AA
	0.58	0.63	0.65	0.6
	0.69	0.57	0.62	0.66
	0.54	0.49	0.47	0.48
	Supplementary 2f
	Sham	20-min IRI	40-min IRI
	0.16	0.29	0.31
	0.18	0.14	0.15
	0.26	0.11	0.12
	0.13	0.26	0.28
	0.23	0.17	0.18
	0.24	0.2	0.24
	Supplementary 2g
	Sham	40-min IRI	40-min IRI
		1d	14d
	0.25	0.21	0.3
	0.24	0.25	0.27
	0.22	0.2	0.21
	0.18	0.27	0.23
	0.23	0.26	0.22
	0.26	0.24	0.2
	Supplementary 2h
	Control	AAN 8w
	1.22	1.38
	1.18	1.36
	1.23	1.3
	1.34	1.03
	1.3	1.23
	1.07	1.14
	Supplementary Fig 2i
	ADAR1			circBNC2			lBNC2			pmBNC2
	siNC	siADAR1-1	siADAR1-2	siNC	siADAR1-1	siADAR1-2	siNC	siADAR1-1	siADAR1-2	siNC	siADAR1-1	siADAR1-2
	1	0.14	0.12	1	2.29	2.38	1	1.08	0.94	0.95	0.85	0.8
	1.12	0.23	0.19	1.06	2.1	2.05	1.08	1.02	0.98	1	0.94	0.94
	0.94	0.19	0.2	1.14	1.94	1.96	1.14	0.95	0.88	1.07	1.14	1.11
	Supplementary 2j
	Normoxia	Hypoxia 24h
	1	9.74
	1.34	11.64
	0.78	14.72
	Supplementary Fig 2k
	Amplication in intron 2							Amplication in intron 1
	siNC		siADAR1-1		siADAR1-2			siNC		siADAR1-1		siADAR1-2
	IgG	anti-DHX9	IgG	anti-DHX9	IgG	anti-DHX9		IgG	anti-DHX9	IgG	anti-DHX9	IgG	anti-DHX9
	0.32	12.74	0.4	0.48	0.54	0.57		0.67	15.23	0.69	0.84	0.38	0.82
	0.39	14.92	0.37	0.81	0.58	0.82		0.37	14.1	0.3	0.75	0.73	0.72
	0.58	17.03	0.52	0.72	0.36	0.68		0.39	17.84	0.38	0.49	0.45	0.64
	Supplementary 2o
	WT	circBNC2 KO	circBNC2 KO+ circBNC2 OE
	1	0.002	0.84
	1.17	0.007	0.93
	0.92	0.01	0.77
	Supplementary 2q
	WT	lBNC2 KO
	1	1.05
	0.93	1.06
	0.97	0.95
	Supplementary Fig 2s
		G0/G1			S			G2/M
	WT	46.88	45.75	47.79	38	36.48	37.8	15.12	17.77	14.41
	circBNC2 KO	40.33	39.18	41.28	31.14	33.27	30.68	28.53	27.55	28.04
	BNC2 KO	48.1	47.66	45.93	36.9	35.6	37.71	15	16.74	16.36
	Supplementary Fig 2t
	WT	circBNC2 KO	lBNC2 KO
	11.41	24.64	11.13
	13.86	23.52	13.04
	10.49	24.08	12.72
	Supplementary Fig 2v
	WT	circBNC2 KO	lBNC2 KO
	16	77	22
	24	63	15
	20	61	13
	Supplementary 2w
	WT	circBNC2 KO	circBNC2 KO+ circBNC2 OE
	1	0.001	0.76
	1.1	0.003	0.89
	0.91	0.015	0.73

## Sheet: Supplementary Fig 3
	Supplementary Fig 3a
	Normoxia		Hypoxia 72h
	Vector	circBNC2 OE	Vector	circBNC2 OE
	1.02	4.2	0.23	0.83
	1.12	3.82	0.2	0.69
	1	3.14	0.16	0.92
	Supplementary Fig 3b
	Normoxia		Hypoxia 72h
	Vector	circBNC2 OE	Vector	circBNC2 OE
	1.05	3.23	0.32	0.8
	0.93	3.9	0.22	0.73
	1	3.75	0.19	0.89
	Supplementary Fig 3c
	-			Vector			circBNC2 OE
	pmBNC2	lBNC2	circBNC2	pmBNC2	lBNC2	circBNC2	pmBNC2	lBNC2	circBNC2
	1	1	1	1.12	1.21	1.05	1.04	1.06	5.06
	1.04	1.09	0.93	1.07	0.9	1.07	1.1	1.18	6.05
	0.9	0.88	0.95	0.94	1.04	0.94	1.05	1.05	7.04
		Supplementary Fig 3f
			G0/G1			S			G2/M
	Vehicle	vector	58.37	58.03	59.47	24.44	25.7	21.84	17.19	16.27	18.69
		circBNC2 OE	48.1	46.76	47.33	40.27	42.82	42.61	11.63	10.42	10.06
	AA 72h	vector	27.7	28.04	29.25	27.43	26.05	28.37	44.87	45.91	42.38
		circBNC2 OE	40.93	41.66	41.43	31.39	33.52	32.54	27.68	24.82	26.03
	Supplementary Fig 3g
	Vehicle		AA 72h
	Vector	circBNC2 OE	Vector	circBNC2 OE
	13.54	8.32	39.62	23.33
	13.37	7.34	41.3	21.6
	14.87	7.47	36.89	22.19
	Supplementary Fig 3i
	Vector			circBNC2 OE
	Vehicle	AA 48 h	AA 72 h	Vehicle	AA 48 h	AA 72 h
	0.28	1.74	2.24	0.08	0.36	0.37
	0.22	1.82	2.31	0.12	0.3	0.46
	0.19	1.56	1.84	0.06	0.42	0.32
	Supplementary Fig 3j
	Vehicle		AA
	Vector	circBNC2 OE	Vector	circBNC2 OE
	193.23	160.17	1263.73	445.42
	223.52	173.83	1018.42	537.6
	290.71	185.52	1253.49	609.12
	Supplementary Fig 3k
	Vehicle		AA
	Vector	circBNC2 OE	Vector	circBNC2 OE
	91.2	83.82	350.07	234.16
	71.36	79.08	402.93	202.43
	60.06	67.18	411.28	214.61
	Supplementary Fig 3l
	αSMA			COL1A1			FN			TGFB1			CTGF
	Vehicle	AA+Empty vector	AA+ circBNC2 OE	Vehicle	AA+Empty vector	AA+ circBNC2 OE	Vehicle	AA+Empty vector	AA+ circBNC2 OE	Vehicle	AA+Empty vector	AA+ circBNC2 OE	Vehicle	AA+Empty vector	AA+ circBNC2 OE
	1.04	3.24	1.52	1	6.85	3.02	1	3.32	1.47	1	3.24	1.78	1	5.5	1.87
	1	2.7	1.3	1.04	8.81	2.76	1.03	2.9	1.69	0.93	4.2	1.44	0.83	4.32	1.67
	0.92	2.33	1.61	1.1	7.25	3.54	0.89	2.74	1.82	1.12	3.58	1.39	1.09	3.84	1.58

[truncated: 4 more sheets: Supplementary Fig 4, Supplementary Fig 5, Supplementary Fig 6, Supplementary Fig 7]
